# Supplementary material for: Sex differences in auditory brainstem response audiograms from vasopressin-deficient Brattleboro and wild-type Long-Evans rats
Source: PLoS One. 2019 Aug 30;14(8):e0222096. doi: 10.1371/journal.pone.0222096 (PMC6716658; doi:10.1371/journal.pone.0222096)
Supplement: S1 File — (XLSX) [file pone.0222096.s001.xlsx]

## Sheet: Sheet1
			Individual Thresholds (dB SPL) by Frequency
ID #	Sex	Genotype	Click	1 kHz	2 kHz	4 kHz	8 kHz	16 kHz	24 kHz	32 kHz	42 kHz	64 kHz
1393	F	Wild-type	25	55	55	35	25	25	55	45	45	85
1407	F	Wild-type	25	55	45	35	15	25	35	45	45	65
1403	F	Wild-type	25	55	45	25	25	25	25	35	45	75
1410	F	Wild-type	25	55	45	25	15	15	35	35	35	55
1513	M	Wild-type	25	65	55	35	25	25	45	55	55	85
1524	M	Wild-type	25	45	45	35	25	25	45	45	55	75
1482	M	Wild-type	25	65	65	55	25	25	55	45	45	85
1485	M	Wild-type	25	65	55	45	15	25	35	45	45	85
1465	F	Wild-type	25	55	35	25	25	25	45	45	35	85
1425	M	Wild-type	25	65	55	45	25	35	45	35	35	55
1397	F	Brattleboro	25	65	65	35	25	15	45	45	35	85
1411	M	Brattleboro	25	65	45	35	15	15	45	45	35	75
1433	M	Brattleboro	25	75	55	55	35	45	55	45	85	85
1414	F	Brattleboro	25	45	45	25	15	15	55	45	35	85
1480	F	Brattleboro	25	55	45	25	15	35	45	45	35	85
1481	F	Brattleboro	25	55	65	45	25	25	45	55	35	85
1491	M	Brattleboro	25	55	45	35	25	45	45	55	55	85
1508	M	Brattleboro	25	65	55	35	25	25	45	55	55	85
1510	M	Brattleboro	25	65	55	35	25	35	55	45	55	85
1413	F	Brattleboro	25	45	45	45	25	35	45	45	25	75
1415	M	Heterezygous	25	55	35	25	15	25	35	55	35	75
1424	M	Heterezygous	25	55	45	35	15	25	55	55	35	85
1429	F	Heterezygous	25	45	35	25	25	25	45	45	25	65
1450	M	Heterezygous	25	65	55	45	35	25	45	55	45	85
1455	M	Heterezygous	25	75	75	45	15	15	55	55	65	85
1458	M	Heterezygous	25	75	55	45	45	35	65	85	85	85
1500	F	Heterezygous	25	65	55	45	45	25	45	55	55	85
1473	F	Heterezygous	25	45	45	35	25	25	55	35	55	75
1474	F	Heterezygous	25	55	45	35	25	25	45	45	35	85
1408	F	Heterezygous	25	45	35	45	15	25	45	55	35	85
